# Supplementary material for: ﻿Two new species of Pestalotiopsis (Amphisphaeriales, Pestalotiopsidaceae) causing needle blight of Pinus massoniana in China
Source: MycoKeys. 2025 Nov 17;125:95–114. doi: 10.3897/mycokeys.125.168320 (PMC12645203; doi:10.3897/mycokeys.125.168320)
Supplement: XML Treatment for Pestalotiopsis liuzhouensis [file mycokeys.125.168320-treatment1.xml]

<!DOCTYPE tp:taxon-treatment
  PUBLIC "-//TaxonX//DTD Taxonomic Treatment Publishing DTD v0 20100105//EN" "tax-treatment-NSO.dtd">
<tp:taxon-treatment xmlns:tp="http://www.plazi.org/taxpub"><tp:treatment-meta><kwd-group><label>Taxon classification</label><kwd>
                <named-content content-type="kingdom">Fungi</named-content>
              </kwd><kwd>
                <named-content content-type="order">Amphisphaeriales</named-content>
              </kwd><kwd>
                <named-content content-type="family">Pestalotiopsidaceae</named-content>
              </kwd></kwd-group><mixed-citation publication-type="journal"><person-group><name><surname>Li</surname><given-names>Hui</given-names></name><name><surname>Bai</surname><given-names>Yu-Qing</given-names></name><name><surname>Xie</surname><given-names>Jun-Ya</given-names></name><name><surname>Li</surname><given-names>De-Wei</given-names></name><name><surname>Zhu</surname><given-names>Li-Hua</given-names></name></person-group><article-title>﻿Two new species of <italic><tp:taxon-name><tp:taxon-name-part taxon-name-part-type="genus" reg="Pestalotiopsis">Pestalotiopsis</tp:taxon-name-part></tp:taxon-name></italic> (<tp:taxon-name><tp:taxon-name-part taxon-name-part-type="order">Amphisphaeriales</tp:taxon-name-part></tp:taxon-name>, <tp:taxon-name><tp:taxon-name-part taxon-name-part-type="family">Pestalotiopsidaceae</tp:taxon-name-part></tp:taxon-name>) causing needle blight of <italic><tp:taxon-name><tp:taxon-name-part taxon-name-part-type="genus" reg="Pinus">Pinus</tp:taxon-name-part> <tp:taxon-name-part taxon-name-part-type="species" reg="massoniana">massoniana</tp:taxon-name-part></tp:taxon-name></italic> in China</article-title><source>MycoKeys</source><day>17</day><month>11</month><year>2025</year><volume>125</volume><fpage>95</fpage><lpage>114</lpage><pub-id pub-id-type="doi">10.3897/mycokeys.125.168320</pub-id></mixed-citation></tp:treatment-meta><tp:nomenclature><label>﻿</label><tp:taxon-name><object-id xmlns:xlink="http://www.w3.org/1999/xlink" content-type="arpha" xlink:type="simple">EBF4DCFB-A9B6-5BC6-9A60-861D37D86DCF</object-id>
              <tp:taxon-name-part taxon-name-part-type="genus" reg="Pestalotiopsis">Pestalotiopsis</tp:taxon-name-part>
              <tp:taxon-name-part taxon-name-part-type="species" reg="liuzhouensis">liuzhouensis</tp:taxon-name-part>
              <object-id xmlns:xlink="http://www.w3.org/1999/xlink" xlink:type="simple">Fungal Names No: FN 572916</object-id>
            </tp:taxon-name><tp:taxon-authority>Li-Hua Zhu, Hui Li &amp; D.W. Li</tp:taxon-authority><tp:taxon-status xmlns:xlink="http://www.w3.org/1999/xlink" xlink:type="simple">sp. nov.</tp:taxon-status><xref ref-type="fig" rid="F4">Fig. 4</xref></tp:nomenclature><tp:treatment-sec sec-type="etymology" id="SECID0EFYBK"><title>Etymology.</title><p>the epithet referring to the place where the holotype was collected.</p></tp:treatment-sec><tp:treatment-sec sec-type="description" id="SECID0EKYBK"><title>Culture characteristics.</title><p>On <abbrev xmlns:xlink="http://www.w3.org/1999/xlink" xlink:title="potato dextrose agar" id="ABBRID0EQYBK" xlink:type="simple">PDA</abbrev> medium, the front of the colony is white, with dense aerial hyphae and complete edges. The center of the back is light yellow.</p></tp:treatment-sec><tp:treatment-sec sec-type="description" id="SECID0EUYBK"><title>Description.</title><p>Sporadic black and gregarious conidiomata produced on <abbrev xmlns:xlink="http://www.w3.org/1999/xlink" xlink:title="potato dextrose agar" id="ABBRID0E1YBK" xlink:type="simple">PDA</abbrev> after 7 days under light at 25 °C, globose, semi-immersed, dark brown to black, up to 400 μm diam (Fig. <xref ref-type="fig" rid="F4">4B</xref>); Conidiophores indistinct and reduced to conidiogenous cells. Conidiogenous cells (7.2–)8.5–12(−13.3) × (2.5–)3.1–5.2(−5.9) µm (11.2 ± 1.3 × 3.9 ± 0.7 µm, <italic>n</italic> = 30), hyaline, ampulliform or cylindrical, and sometimes slightly wide at the base (Fig. <xref ref-type="fig" rid="F4">4C</xref>). Conidia phragmospores, (19.7–)21.1–23.4(–24.8) × (7.8–) 8.4–9.2 (–9.8) µm (22.4 ± 1.4 × 8.9 ± 0.6 µm, <italic>n</italic> = 30), fusoid, ellipsoid, straight to slightly curved, 4-septate (Fig. <xref ref-type="fig" rid="F4">4D</xref>); basal cell hyaline, obconic, thin-walled, 3.7–6.1 μm long; three median cells doliiform, wall rugose, concolorous, brown, septa darker than the rest of the cell (second cell from the base 3.7–5.6 μm long; third cell 4.1–5.8 μm long; fourth cell 4.0–6.2 μm long); apical cell hyaline, smooth-walled, conic or trapezoid, tapering toward the apex, 2.2–4.4 μm long, with 2–4 tubular apical appendages (mostly 2 and rarely 4), arising from the apical crest, unbranched, filiform, 8.7–23.4 μm long; basal appendage single, tubular, unbranched, centric, 1.5–5.1 μm long.</p><fig id="F4" position="float" orientation="portrait"><object-id xmlns:xlink="http://www.w3.org/1999/xlink" content-type="doi" xlink:type="simple">10.3897/mycokeys.125.168320.figure4</object-id><object-id xmlns:xlink="http://www.w3.org/1999/xlink" content-type="arpha" xlink:type="simple">120E07B4-E5BA-5BC1-A807-89B4AA9F93AD</object-id><label>Figure 4.</label><caption><p><italic><tp:taxon-name><tp:taxon-name-part taxon-name-part-type="genus" reg="Pestalotiopsis">Pestalotiopsis</tp:taxon-name-part> <tp:taxon-name-part taxon-name-part-type="species" reg="liuzhouensis">liuzhouensis</tp:taxon-name-part></tp:taxon-name></italic> (DB 1-1). A. Colony on <abbrev xmlns:xlink="http://www.w3.org/1999/xlink" xlink:title="potato dextrose agar" id="ABBRID0EB1BK" xlink:type="simple">PDA</abbrev> after 5 days at 25 °C in the dark; B. Conidiomata and conidial masses; C. Conidiophores, conidiogenous cells, and conidia; D. Conidia. Scale bars: 500 μm (B); 20 μm (C, D).</p></caption><graphic xmlns:xlink="http://www.w3.org/1999/xlink" xlink:href="mycokeys-125-095-g004.jpg" position="float" orientation="portrait" xlink:type="simple" id="oo_1467306.jpg"><uri content-type="original_file" xlink:type="simple">https://binary.pensoft.net/fig/1467306</uri></graphic></fig></tp:treatment-sec><tp:treatment-sec sec-type="Holotype" id="SECID0EK1BK"><title>Holotype.</title><p><bold>China</bold> • Guangxi province, Liuzhou city, Shatang Town, Junwu Park, <named-content xmlns:xlink="http://www.w3.org/1999/xlink" content-type="dwc:verbatimCoordinates" xlink:type="simple"><named-content content-type="geo-json" specific-use="{&#34;type&#34;:&#34;Point&#34;,&#34;coordinates&#34;:[109.401944,24.362500]}" id="NCID0EV1BK" xlink:type="simple">24°21'45"N, 109°24'07"E</named-content></named-content> (DMS), isolated from needles of <italic><tp:taxon-name><tp:taxon-name-part taxon-name-part-type="genus" reg="Pinus">Pinus</tp:taxon-name-part> <tp:taxon-name-part taxon-name-part-type="species" reg="massoniana">massoniana</tp:taxon-name-part></tp:taxon-name></italic>, 23 July 2023, Hui Li, holotype <abbrev xmlns:xlink="http://www.w3.org/1999/xlink" xlink:title="China Forestry Culture Collection Center" id="ABBRID0EF2BK" xlink:type="simple">CFCC</abbrev> 70485. Holotype is a living specimen being maintained via lyophilization at the China Forestry Culture Collection Center (<abbrev xmlns:xlink="http://www.w3.org/1999/xlink" xlink:title="China Forestry Culture Collection Center" id="ABBRID0EJ2BK" xlink:type="simple">CFCC</abbrev>), Chinese Academy of Forestry, Beijing, China, and ex-type DB 1-1 is stored at the Forest Pathology Laboratory, Nanjing Forestry University.</p></tp:treatment-sec><tp:treatment-sec sec-type="habitat" id="SECID0EN2BK"><title>Habitat and host.</title><p>On needles of <italic><tp:taxon-name><tp:taxon-name-part taxon-name-part-type="genus" reg="Pinus">Pinus</tp:taxon-name-part> <tp:taxon-name-part taxon-name-part-type="species" reg="massoniana">massoniana</tp:taxon-name-part></tp:taxon-name></italic> with needle blight.</p></tp:treatment-sec><tp:treatment-sec sec-type="distribution" id="SECID0E52BK"><title>Known distribution.</title><p>Liuzhou, Guangxi Province, <bold>China</bold>.</p></tp:treatment-sec><tp:treatment-sec sec-type="material" id="SECID0EG3BK"><title>Additional specimens examined.</title><p><bold>China</bold> Guangxi province, Liuzhou city, Shatang Town, Junwu Park, <named-content xmlns:xlink="http://www.w3.org/1999/xlink" content-type="dwc:verbatimCoordinates" xlink:type="simple"><named-content content-type="geo-json" specific-use="{&#34;type&#34;:&#34;Point&#34;,&#34;coordinates&#34;:[109.401944,24.362500]}" id="NCID0ER3BK" xlink:type="simple">24°21'45"N, 109°24'07"E</named-content></named-content> (DMS), isolated from needles of <italic><tp:taxon-name><tp:taxon-name-part taxon-name-part-type="genus" reg="Pinus">Pinus</tp:taxon-name-part> <tp:taxon-name-part taxon-name-part-type="species" reg="massoniana">massoniana</tp:taxon-name-part></tp:taxon-name></italic>, 23 July 2023, Hui Li, cultures: <abbrev xmlns:xlink="http://www.w3.org/1999/xlink" xlink:title="China Forestry Culture Collection Center" id="ABBRID0EB4BK" xlink:type="simple">CFCC</abbrev> 70482 (= DB 1-2), <abbrev xmlns:xlink="http://www.w3.org/1999/xlink" xlink:title="China Forestry Culture Collection Center" id="ABBRID0EF4BK" xlink:type="simple">CFCC</abbrev> 70479 (= DB 1-3), <abbrev xmlns:xlink="http://www.w3.org/1999/xlink" xlink:title="China Forestry Culture Collection Center" id="ABBRID0EJ4BK" xlink:type="simple">CFCC</abbrev> 70474 (= DB 1-4), and <abbrev xmlns:xlink="http://www.w3.org/1999/xlink" xlink:title="China Forestry Culture Collection Center" id="ABBRID0EN4BK" xlink:type="simple">CFCC</abbrev> 70478 (= DB 1-5).</p></tp:treatment-sec><tp:treatment-sec sec-type="notes" id="SECID0ER4BK"><title>Notes.</title><p>Compared with <italic><tp:taxon-name><tp:taxon-name-part taxon-name-part-type="genus" reg="Pestalotiopsis">P.</tp:taxon-name-part> <tp:taxon-name-part taxon-name-part-type="species" reg="jiangsuensis">jiangsuensis</tp:taxon-name-part></tp:taxon-name></italic>, DB 1-1 has wider conidia, 22.4 ± 1.4 × 8.9 ± 0.6 µm vs 23.4 ± 1.8 × 7.5 ± 0.5 μm. The number of apical appendages is 2–4, while there are 1–4 tubular apical appendages in <italic><tp:taxon-name><tp:taxon-name-part taxon-name-part-type="genus" reg="Pestalotiopsis">P.</tp:taxon-name-part> <tp:taxon-name-part taxon-name-part-type="species" reg="jiangsuensis">jiangsuensis</tp:taxon-name-part></tp:taxon-name></italic>.</p></tp:treatment-sec></tp:taxon-treatment>
