# Supplementary material for: ﻿Two new species of Pestalotiopsis (Amphisphaeriales, Pestalotiopsidaceae) causing needle blight of Pinus massoniana in China
Source: MycoKeys. 2025 Nov 17;125:95–114. doi: 10.3897/mycokeys.125.168320 (PMC12645203; doi:10.3897/mycokeys.125.168320)
Supplement: XML Treatment for Pestalotiopsis kendrickii [file mycokeys.125.168320-treatment2.xml]

<!DOCTYPE tp:taxon-treatment
  PUBLIC "-//TaxonX//DTD Taxonomic Treatment Publishing DTD v0 20100105//EN" "tax-treatment-NSO.dtd">
<tp:taxon-treatment xmlns:tp="http://www.plazi.org/taxpub"><tp:treatment-meta><kwd-group><label>Taxon classification</label><kwd>
                <named-content content-type="kingdom">Fungi</named-content>
              </kwd><kwd>
                <named-content content-type="order">Amphisphaeriales</named-content>
              </kwd><kwd>
                <named-content content-type="family">Pestalotiopsidaceae</named-content>
              </kwd></kwd-group><mixed-citation publication-type="journal"><person-group><name><surname>Li</surname><given-names>Hui</given-names></name><name><surname>Bai</surname><given-names>Yu-Qing</given-names></name><name><surname>Xie</surname><given-names>Jun-Ya</given-names></name><name><surname>Li</surname><given-names>De-Wei</given-names></name><name><surname>Zhu</surname><given-names>Li-Hua</given-names></name></person-group><article-title>﻿Two new species of <italic><tp:taxon-name><tp:taxon-name-part taxon-name-part-type="genus" reg="Pestalotiopsis">Pestalotiopsis</tp:taxon-name-part></tp:taxon-name></italic> (<tp:taxon-name><tp:taxon-name-part taxon-name-part-type="order">Amphisphaeriales</tp:taxon-name-part></tp:taxon-name>, <tp:taxon-name><tp:taxon-name-part taxon-name-part-type="family">Pestalotiopsidaceae</tp:taxon-name-part></tp:taxon-name>) causing needle blight of <italic><tp:taxon-name><tp:taxon-name-part taxon-name-part-type="genus" reg="Pinus">Pinus</tp:taxon-name-part> <tp:taxon-name-part taxon-name-part-type="species" reg="massoniana">massoniana</tp:taxon-name-part></tp:taxon-name></italic> in China</article-title><source>MycoKeys</source><day>17</day><month>11</month><year>2025</year><volume>125</volume><fpage>95</fpage><lpage>114</lpage><pub-id pub-id-type="doi">10.3897/mycokeys.125.168320</pub-id></mixed-citation></tp:treatment-meta><tp:nomenclature><label>﻿</label><tp:taxon-name><object-id xmlns:xlink="http://www.w3.org/1999/xlink" content-type="arpha" xlink:type="simple">1CD55EBD-75E0-5085-87F1-D513E8C29B50</object-id>
              <tp:taxon-name-part taxon-name-part-type="genus" reg="Pestalotiopsis">Pestalotiopsis</tp:taxon-name-part>
              <tp:taxon-name-part taxon-name-part-type="species" reg="kendrickii">kendrickii</tp:taxon-name-part>
              <object-id xmlns:xlink="http://www.w3.org/1999/xlink" xlink:type="simple">Fungal Names No: FN 572917</object-id>
            </tp:taxon-name><tp:taxon-authority>Li-Hua Zhu, Hui Li &amp; D.W. Li</tp:taxon-authority><tp:taxon-status xmlns:xlink="http://www.w3.org/1999/xlink" xlink:type="simple">sp. nov.</tp:taxon-status><xref ref-type="fig" rid="F5">Fig. 5</xref></tp:nomenclature><tp:treatment-sec sec-type="etymology" id="SECID0E16BK"><title>Etymology.</title><p>The epithet is named after Dr. Bryce Kendrick to commemorate his contribution to mycology.</p></tp:treatment-sec><tp:treatment-sec sec-type="description" id="SECID0E66BK"><title>Culture characteristics.</title><p>On <abbrev xmlns:xlink="http://www.w3.org/1999/xlink" xlink:title="potato dextrose agar" id="ABBRID0EFACK" xlink:type="simple">PDA</abbrev> medium, the front of the colony is white, with dense aerial hyphae, and the colony slightly bulges in an irregular circle within 1.5 cm from the center, with wavy edges. The center of the back is light yellow, and the color gradually becomes lighter around.</p></tp:treatment-sec><tp:treatment-sec sec-type="description" id="SECID0EJACK"><title>Description.</title><p>Sporadic black and gregarious conidiomata produced on <abbrev xmlns:xlink="http://www.w3.org/1999/xlink" xlink:title="potato dextrose agar" id="ABBRID0EPACK" xlink:type="simple">PDA</abbrev> after 8 days under light at 25 °C, globose, semi-immersed, black, up to 1.5 mm diam (Fig. <xref ref-type="fig" rid="F5">5B</xref>); Conidiophores indistinct and reduced to conidiogenous cells. Conidiogenous cells (5.3–)7.6–11.3(−13.6) × (2.3–)2.8–5.7(−6.2) µm (10.3 ± 2.3 × 4.6 ± 0.5 µm, <italic>n</italic> = 30), hyaline, ampulliform or pear shape, smooth-walled, and sometimes slightly wider at the base (Fig. <xref ref-type="fig" rid="F5">5C</xref>). Conidia phragmospores, (18.7–)19.8–22.3(–23.4) × (6.5–)7.0–7.8(–8.3) µm (21.1 ± 1.1 × 7.3 ± 0.5 µm, <italic>n</italic> = 30), fusoid, ellipsoid, straight to slightly curved, 4-septate (Fig. <xref ref-type="fig" rid="F5">5D</xref>); basal cell obconic, hyaline, thin-walled, 3.7–5.5 μm long; three median cells doliiform, wall rugose, light brown, concolorous, septa darker than the rest of the cell (second cell from the base 3.8–5.3 μm long; third cell 3.3–4.6 μm long; fourth cell 3.8–5.3 μm long); apical cell hyaline, smooth-walled, conic or trapezoid, tapering toward the apex, 2.7–3.8 μm long, with 3–4 tubular apical appendages (mostly 3), arising from the apical crest, unbranched, filiform, inserted at the top or side of the apical cell, 10.1–18.7 μm long; basal appendage single, tubular, unbranched, centric, 2.9–6.1 μm long.</p><fig id="F5" position="float" orientation="portrait"><object-id xmlns:xlink="http://www.w3.org/1999/xlink" content-type="doi" xlink:type="simple">10.3897/mycokeys.125.168320.figure5</object-id><object-id xmlns:xlink="http://www.w3.org/1999/xlink" content-type="arpha" xlink:type="simple">2227900D-BF30-54DE-AF2C-1F80FE6B2E1E</object-id><label>Figure 5.</label><caption><p><italic><tp:taxon-name><tp:taxon-name-part taxon-name-part-type="genus" reg="Pestalotiopsis">Pestalotiopsis</tp:taxon-name-part> <tp:taxon-name-part taxon-name-part-type="species" reg="kendrickii">kendrickii</tp:taxon-name-part></tp:taxon-name></italic> (AH 1-1). A. Colony on <abbrev xmlns:xlink="http://www.w3.org/1999/xlink" xlink:title="potato dextrose agar" id="ABBRID0EWBCK" xlink:type="simple">PDA</abbrev> after 5 days at 25 °C in darkness; B. Conidiomata and conidial masses; C. Conidiophores, conidiogenous cells, and conidia; D. Conidia. Scale bars: 500 μm (B); 20 μm (C, D).</p></caption><graphic xmlns:xlink="http://www.w3.org/1999/xlink" xlink:href="mycokeys-125-095-g005.jpg" position="float" orientation="portrait" xlink:type="simple" id="oo_1467307.jpg"><uri content-type="original_file" xlink:type="simple">https://binary.pensoft.net/fig/1467307</uri></graphic></fig></tp:treatment-sec><tp:treatment-sec sec-type="Holotype" id="SECID0E6BCK"><title>Holotype.</title><p><bold>China</bold> • Anhui province, Quanjiao city, Washan forest farm, <named-content xmlns:xlink="http://www.w3.org/1999/xlink" content-type="dwc:verbatimCoordinates" xlink:type="simple"><named-content content-type="geo-json" specific-use="{&#34;type&#34;:&#34;Point&#34;,&#34;coordinates&#34;:[118.272778,32.085000]}" id="NCID0EKCCK" xlink:type="simple">32°05'06"N, 118°16'22"E</named-content></named-content> (DMS), isolated from needles of <italic><tp:taxon-name><tp:taxon-name-part taxon-name-part-type="genus" reg="Pinus">Pinus</tp:taxon-name-part> <tp:taxon-name-part taxon-name-part-type="species" reg="massoniana">massoniana</tp:taxon-name-part></tp:taxon-name></italic>, 26 April 2023, Hui Li, holotype <abbrev xmlns:xlink="http://www.w3.org/1999/xlink" xlink:title="China Forestry Culture Collection Center" id="ABBRID0E1CCK" xlink:type="simple">CFCC</abbrev> 70475. Holotype is a living specimen being maintained via lyophilization at the China Forestry Culture Collection Center (<abbrev xmlns:xlink="http://www.w3.org/1999/xlink" xlink:title="China Forestry Culture Collection Center" id="ABBRID0E5CCK" xlink:type="simple">CFCC</abbrev>), Chinese Academy of Forestry, Beijing, <bold>China</bold>, and ex-type AH 1-1 is stored at the Forest Pathology Laboratory, Nanjing Forestry University.</p></tp:treatment-sec><tp:treatment-sec sec-type="habitat" id="SECID0EEDCK"><title>Habitat and host.</title><p>On needles of <italic><tp:taxon-name><tp:taxon-name-part taxon-name-part-type="genus" reg="Pinus">Pinus</tp:taxon-name-part> <tp:taxon-name-part taxon-name-part-type="species" reg="massoniana">massoniana</tp:taxon-name-part></tp:taxon-name></italic> with needle blight.</p></tp:treatment-sec><tp:treatment-sec sec-type="distribution" id="SECID0EVDCK"><title>Known distribution.</title><p>Quanjiao, Anhui Province, <bold>China</bold>.</p></tp:treatment-sec><tp:treatment-sec sec-type="material" id="SECID0E4DCK"><title>Additional specimens examined.</title><p><bold>China</bold> Anhui province, Quanjiao city, Washan forest farm, <named-content xmlns:xlink="http://www.w3.org/1999/xlink" content-type="dwc:verbatimCoordinates" xlink:type="simple"><named-content content-type="geo-json" specific-use="{&#34;type&#34;:&#34;Point&#34;,&#34;coordinates&#34;:[118.272778,32.085000]}" id="NCID0EIECK" xlink:type="simple">32°05'06"N, 118°16'22"E</named-content></named-content> (DMS), isolated from needles of <italic><tp:taxon-name><tp:taxon-name-part taxon-name-part-type="genus" reg="Pinus">Pinus</tp:taxon-name-part> <tp:taxon-name-part taxon-name-part-type="species" reg="massoniana">massoniana</tp:taxon-name-part></tp:taxon-name></italic>, 26 April 2023, Hui Li, cultures: <abbrev xmlns:xlink="http://www.w3.org/1999/xlink" xlink:title="China Forestry Culture Collection Center" id="ABBRID0EYECK" xlink:type="simple">CFCC</abbrev> 70487 (= AH 1-2), <abbrev xmlns:xlink="http://www.w3.org/1999/xlink" xlink:title="China Forestry Culture Collection Center" id="ABBRID0E3ECK" xlink:type="simple">CFCC</abbrev> 70495 (= AH 1-3), <abbrev xmlns:xlink="http://www.w3.org/1999/xlink" xlink:title="China Forestry Culture Collection Center" id="ABBRID0EAFCK" xlink:type="simple">CFCC</abbrev> 70494 (= AH 1-4), and <abbrev xmlns:xlink="http://www.w3.org/1999/xlink" xlink:title="China Forestry Culture Collection Center" id="ABBRID0EEFCK" xlink:type="simple">CFCC</abbrev> 70483 (= AH 1-5).</p></tp:treatment-sec><tp:treatment-sec sec-type="notes" id="SECID0EIFCK"><title>Notes.</title><p><italic><tp:taxon-name><tp:taxon-name-part taxon-name-part-type="genus" reg="Pestalotiopsis">Pestalotiopsis</tp:taxon-name-part> <tp:taxon-name-part taxon-name-part-type="species" reg="foliicola">foliicola</tp:taxon-name-part></tp:taxon-name></italic>, <italic><tp:taxon-name><tp:taxon-name-part taxon-name-part-type="genus" reg="Pestalotiopsis">P.</tp:taxon-name-part> <tp:taxon-name-part taxon-name-part-type="species" reg="pinicola">pinicola</tp:taxon-name-part></tp:taxon-name></italic>, and <italic><tp:taxon-name><tp:taxon-name-part taxon-name-part-type="genus" reg="Pestalotiopsis">P.</tp:taxon-name-part> <tp:taxon-name-part taxon-name-part-type="species" reg="suae">suae</tp:taxon-name-part></tp:taxon-name></italic> have 2–3 apical appendages, whereas <italic><tp:taxon-name><tp:taxon-name-part taxon-name-part-type="genus" reg="Pestalotiopsis">P.</tp:taxon-name-part> <tp:taxon-name-part taxon-name-part-type="species" reg="rosea">rosea</tp:taxon-name-part></tp:taxon-name></italic> has 1–3 tubular apical appendages, some of which are branched. The number of apical appendages in <italic><tp:taxon-name><tp:taxon-name-part taxon-name-part-type="genus" reg="Pestalotiopsis">P.</tp:taxon-name-part> <tp:taxon-name-part taxon-name-part-type="species" reg="kendrickii">kendrickii</tp:taxon-name-part></tp:taxon-name></italic> is 3 or 4, and the appendages are unbranched, while <italic><tp:taxon-name><tp:taxon-name-part taxon-name-part-type="genus" reg="Pestalotiopsis">P.</tp:taxon-name-part> <tp:taxon-name-part taxon-name-part-type="species" reg="jiangsuensis">jiangsuensis</tp:taxon-name-part></tp:taxon-name></italic> has 1–4 apical appendages.</p></tp:treatment-sec><tp:treatment-sec sec-type="Pathogenicity test" id="SECID0EQHCK"><title>Pathogenicity test.</title><p>Five days after inoculation, needles inoculated with strains AH 1-1, AH 1-2, AH 1-3, AH 1-4, and AH 1-5 exhibited obvious gray spots (Fig. <xref ref-type="fig" rid="F6">6</xref>), while those inoculated with strains DB 1-1, DB 1-2, DB 1-3, DB 1-4, and DB 1-5 showed milder yellow–brown spots (Fig. <xref ref-type="fig" rid="F7">7</xref>). Ten days after inoculation, the lesions expanded into necrotic bands. The necrotic symptoms on needles inoculated with strains AH 1-1, AH 1-2, AH 1-3, AH 1-4, and AH 1-5 were pronounced, and the lesions had almost spread throughout the needles, forming necrotic bands with an incidence rate of 100%. The spots on needles inoculated with strains DB 1-1, DB 1-2, DB 1-3, DB 1-4, and DB 1-5 turned reddish brown and developed into necrotic bands, also with an incidence rate of 100%. No symptoms developed on the control needles. <italic><tp:taxon-name><tp:taxon-name-part taxon-name-part-type="genus" reg="Pestalotiopsis">Pestalotiopsis</tp:taxon-name-part> <tp:taxon-name-part taxon-name-part-type="species" reg="liuzhouensis">liuzhouensis</tp:taxon-name-part></tp:taxon-name></italic> and <italic><tp:taxon-name><tp:taxon-name-part taxon-name-part-type="genus" reg="Pestalotiopsis">P.</tp:taxon-name-part> <tp:taxon-name-part taxon-name-part-type="species" reg="kendrickii">kendrickii</tp:taxon-name-part></tp:taxon-name></italic> were successfully re-isolated from 100% of the inoculated plants, as identified by morphological characteristics and phylogenetic analysis of <abbrev xmlns:xlink="http://www.w3.org/1999/xlink" xlink:title="internal transcribed spacer" id="ABBRID0EUICK" xlink:type="simple">ITS</abbrev>, thereby fulfilling Koch’s postulates.</p><fig id="F6" position="float" orientation="portrait"><object-id xmlns:xlink="http://www.w3.org/1999/xlink" content-type="doi" xlink:type="simple">10.3897/mycokeys.125.168320.figure6</object-id><object-id xmlns:xlink="http://www.w3.org/1999/xlink" content-type="arpha" xlink:type="simple">F7B0AB9A-1202-50BA-AA5A-DE1CB3822EBB</object-id><label>Figure 6.</label><caption><p>Pathogenicity of representative isolates of <italic><tp:taxon-name><tp:taxon-name-part taxon-name-part-type="genus" reg="Pestalotiopsis">Pestalotiopsis</tp:taxon-name-part> <tp:taxon-name-part taxon-name-part-type="species" reg="kendrickii">kendrickii</tp:taxon-name-part></tp:taxon-name></italic> (AH 1-1, AH 1-2, and AH 1-3) on <italic><tp:taxon-name><tp:taxon-name-part taxon-name-part-type="genus" reg="Pinus">Pinus</tp:taxon-name-part> <tp:taxon-name-part taxon-name-part-type="species" reg="massoniana">massoniana</tp:taxon-name-part></tp:taxon-name></italic>. A. No symptoms were observed on control pine needles treated with sterile water after 5 days; B–D. Symptoms on pine needles inoculated with conidial suspensions of AH 1-1, AH 1-2, and AH 1-3 after 5 days, respectively; E. No symptoms were observed on control pine needles treated with sterile water after 10 days; F–H. Symptoms on pine needles inoculated with conidial suspensions of AH 1-1, AH 1-2, and AH 1-3 after 10 days.</p></caption><graphic xmlns:xlink="http://www.w3.org/1999/xlink" xlink:href="mycokeys-125-095-g006.jpg" position="float" orientation="portrait" xlink:type="simple" id="oo_1467308.jpg"><uri content-type="original_file" xlink:type="simple">https://binary.pensoft.net/fig/1467308</uri></graphic></fig><fig id="F7" position="float" orientation="portrait"><object-id xmlns:xlink="http://www.w3.org/1999/xlink" content-type="doi" xlink:type="simple">10.3897/mycokeys.125.168320.figure7</object-id><object-id xmlns:xlink="http://www.w3.org/1999/xlink" content-type="arpha" xlink:type="simple">0A6E030C-D310-5CAD-B48A-F256032AE3F8</object-id><label>Figure 7.</label><caption><p>Pathogenicity of representative isolates of <italic><tp:taxon-name><tp:taxon-name-part taxon-name-part-type="genus" reg="Pestalotiopsis">Pestalotiopsis</tp:taxon-name-part> <tp:taxon-name-part taxon-name-part-type="species" reg="liuzhouensis">liuzhouensis</tp:taxon-name-part></tp:taxon-name></italic> (DB 1-1, DB 1-2, and DB 1-3) on <italic><tp:taxon-name><tp:taxon-name-part taxon-name-part-type="genus" reg="Pinus">Pinus</tp:taxon-name-part> <tp:taxon-name-part taxon-name-part-type="species" reg="massoniana">massoniana</tp:taxon-name-part></tp:taxon-name></italic>. A. No symptoms were observed on control pine needles treated with sterile water after 5 days; B–D. Symptoms on pine needles inoculated with conidial suspensions of DB 1-1, DB 1-2, and DB 1-3 after 5 days, respectively; E. No symptoms were observed on control pine needles treated with sterile water after 10 days; F–H. Symptoms on pine needles inoculated with conidial suspensions of DB 1-1, DB 1-2, and DB 1-3 after 10 days.</p></caption><graphic xmlns:xlink="http://www.w3.org/1999/xlink" xlink:href="mycokeys-125-095-g007.jpg" position="float" orientation="portrait" xlink:type="simple" id="oo_1467309.jpg"><uri content-type="original_file" xlink:type="simple">https://binary.pensoft.net/fig/1467309</uri></graphic></fig></tp:treatment-sec></tp:taxon-treatment>
